# Supplementary material for: Effect of Influenza Vaccination on Rate of Influenza Virus Infection in Chinese Military Personnel, 2015–2016: A Cluster Randomized Trial
Source: Vaccines (Basel). 2023 Aug 31;11(9):1439. doi: 10.3390/vaccines11091439 (PMC10534408; doi:10.3390/vaccines11091439)
Supplement: Supplementary file 1 [file vaccines-11-01439-s001.zip]

Archive with 1 entries (1 files):
- vaccines-2542839-supplementary.pdf
